# Supplementary material for: T6SS: A Key to Pseudomonas’s Success in Biocontrol?
Source: Microorganisms. 2023 Nov 7;11(11):2718. doi: 10.3390/microorganisms11112718 (PMC10673566; doi:10.3390/microorganisms11112718)
Supplement: Supplementary file 1 [file microorganisms-11-02718-s001.zip]

Archive with 1 entries (1 files):
- microorganisms-2656015-supplementary.pdf
